# Supplementary material for: Antifibrotic Soluble Thy-1 Correlates with Renal Dysfunction in Chronic Kidney Disease
Source: Int J Mol Sci. 2023 Jan 18;24(3):1896. doi: 10.3390/ijms24031896 (PMC9916214; doi:10.3390/ijms24031896)
Supplement: Supplementary file 1 [file ijms-24-01896-s001.zip]

Archive with 1 entries (1 files):
- ijms-2103233-supplementary.pdf
